# Supplementary material for: Current Epidemiology and Co-Infections of Avian Immunosuppressive and Neoplastic Diseases in Chicken Flocks in Central China
Source: Viruses. 2022 Nov 22;14(12):2599. doi: 10.3390/v14122599 (PMC9784009; doi:10.3390/v14122599)
Supplement: Supplementary file 1 [file viruses-14-02599-s001.zip]

Archive with 1 entries (1 files):
- viruses-1969876-supplementary.pdf
